# Supplementary material for: CRISPR-Cas Dynamics in Carbapenem-Resistant and Carbapenem-Susceptible Klebsiella pneumoniae Clinical Isolates from a Croatian Tertiary Hospital
Source: Pathogens. 2025 Jun 19;14(6):604. doi: 10.3390/pathogens14060604 (PMC12195874; doi:10.3390/pathogens14060604)
Supplement: Supplementary file 1 [file pathogens-14-00604-s001.zip]

Archive with 1 entries (1 files):
- pathogens-3701107-supplementary.pdf
